# Supplementary material for: PHI-1, an Endogenous Inhibitor Protein for Protein Phosphatase-1 and a Pan-Cancer Marker, Regulates Raf-1 Proteostasis
Source: Biomolecules. 2023 Dec 4;13(12):1741. doi: 10.3390/biom13121741 (PMC10741526; doi:10.3390/biom13121741)
Supplement: Supplementary file 1 [file biomolecules-13-01741-s001.zip]

Archive with 3 entries (3 files):
- biomolecules-2744835-original-images.pdf
- biomolecules-2744835-Supplementary Figure S1.pdf
- biomolecules-2744835-Uncropped figure 1B.pdf
